# Supplementary material for: Priming of Plant Defenses against Ophiostoma novo-ulmi by Elm (Ulmus minor Mill.) Fungal Endophytes
Source: J Fungi (Basel). 2021 Aug 25;7(9):687. doi: 10.3390/jof7090687 (PMC8469682; doi:10.3390/jof7090687)
Supplement: Supplementary file 1 [file jof-07-00687-s001.zip]

Archive with 8 entries (7 files):
- Supp material/
- Supp material/Fig. S1.TIF
- Supp material/Fig. S2.TIF
- Supp material/Fig. S3.TIF
- Supp material/Fig. S4.tif
- Supp material/Table S1.xlsx
- Supp material/Table S2.xlsx
- Supp material/Table S3.xlsx
