# Supplementary material for: Priming of Plant Defenses against Ophiostoma novo-ulmi by Elm (Ulmus minor Mill.) Fungal Endophytes
Source: J Fungi (Basel). 2021 Aug 25;7(9):687. doi: 10.3390/jof7090687 (PMC8469682; doi:10.3390/jof7090687)
Supplement: Supplementary file 1 [file jof-07-00687-s001.zip › Supp material/Table S1.xlsx]

## Sheet: Hoja1
Fungi	Forward primer (5' - 3')	Reverse primer (5' - 3')	bp fragment
Ophistoma novo-ulmi	CGTTCTGTTCTCGTTGCTTCTGG	CTCAGACGTTTCGTTACTGGTTTGG	141
P5 (Cystobasidium sp.)	CAACGGATCTCTTGGCTCTC	AACAGACATACTCTTCGGAATACC	136
YM11 (Exophiala sp./Knufia sp.)	AGGAACTGGCCTCAAAGACA	TCCTACCTGATCCGAGGTCA	142
YCB36 (Hydeomyces sp.)	AGTATACGCCGCCTTGACAC	GTCGTAAAACATGGGGAACG	130
