# Supplementary material for: Priming of Plant Defenses against Ophiostoma novo-ulmi by Elm (Ulmus minor Mill.) Fungal Endophytes
Source: J Fungi (Basel). 2021 Aug 25;7(9):687. doi: 10.3390/jof7090687 (PMC8469682; doi:10.3390/jof7090687)
Supplement: Supplementary file 1 [file jof-07-00687-s001.zip › Supp material/Table S2.xlsx]

## Sheet: Hoja1
Gene	Pathway	Synonims	Function (TAIR)	Experiment*	isotig ID	Forward primer	Reverse primer	length (bp)
PIP2		PAMP-induced secreted peptide 2-like	Endogenous secreted peptide that acts as elicitor of immune response and positive regulator of defense response. Amplifies the immune response triggered by flg22, the active epitope of bacterial flagellin. Acts as negative regulator of root growth.	2	TRINITY_DN60232_c0_g1_i1	GGTCCTAGCCCTGGAGGTAA	CTCGGACCATCATTGATTCC	74
SARD1	SA	SAR deficient 1	Key regulator for ICS1 (Isochorismate Synthase 1) induction and salicylic acid (SA) synthesis.	1	isotig11573	TTTCCTCCCAAGCAATGTTC	AACTCCACCCTCAACCACTG	85
PR4	SA	ATPR4, HEL, HEVEIN-LIKE, PATHOGENESIS-RELATED 4, PR-4, PR4	Shows antifungal activity towards B.cinerea and towards the wheat-specific pathogenic fungi F.culmorum and F.graminearum (groups 1 and 2). Has ribonuclease activity.	1	isotig04787	AGCCTTGATTATAGCCATT	ACGGTGAGAATTGTTGAT	100
PAL1	SA	Phenylalanine ammonia-lyase	Key enzyme of plant metabolism catalyzing the first reaction in the biosynthesis from L-phenylalanine of a wide variety of natural products based on the phenylpropane skeleton.	1	isotig14143	GGTGAGGATATAGAGAAGGT	AACAGAGCCATTCCAATC	93
PR2	SA	β-1,3-GLUCANASE, ATBG2, ATPR2, BETA-1,3-GLUCANASE 2, BG2, BGL2, GNS2, PATHOGENESIS-RELATED PROTEIN 2, PR-2, PR2	Implicated in the defense of plants against pathogens	1	isotig07572	ACTCATAGTTGACATCTT	GGCTCTTATATTGTTCTG	88
WRKY70	SA	ARABIDOPSIS THALIANA WRKY DNA-BINDING PROTEIN 70, ATWRKY70, WRKY DNA-BINDING PROTEIN 70, WRKY70	Function as activator of SA-dependent defense genes and a repressor of JA-regulated genes. WRKY70-controlled suppression of JA-signaling is partly executed by NPR1. Binds to the 5'-[CT]GACTTTT-3' motif in promoters of target genes to induce their expression.	1	isotig03773	TCAGACGACACATCACTT	CGCAGCAGAATCAGAATA	99
OPR3	JA	ATOPR3, DDE1, DELAYED DEHISCENCE 1, OPR3, OXOPHYTODIENOATE-REDUCTASE 3	Involved in the biosynthesis of jasmonic acid (JA) and perhaps in biosynthesis or metabolism of other oxylipin signaling moleclules.	2	TRINITY_DN32871_c0_g1_i1	CCTTGGCTTAGCGGTGATAG	GCCCATAAGCCGTATAACGA	104
BHLH13	JA	BHLH013, BHLH13, JAM2, JASMONATE ASSOCIATED MYC2 LIKE 2	bHLH13 interacts with JAZ proteins, and functions redundantly with bHLH3, bHLH14 and bHLH17 to negatively regulate jasmonate responses.	1	isotig16674	GATCCGAAAGCTTGTTCTGC	TGATTTCTAACCCCGTTTCG	78
MYC2	JA	ATMYC2, JAI1, JASMONATE INSENSITIVE 1, JIN1, MYC2, RD22BP1, ZBF1	Encodes a MYC-related transcriptional activator with a typical DNA binding domain of a basic helix-loop-helix leucine zipper motif. Binds to an extended G-Box promoter motif and interacts with Jasmonate ZIM-domain proteins. MYC2 interacts with EIN3 and EIL1 to repress hook curvature and resistance to Botrytis cinera. Positively regulates flavonoid biosynthesis, resistance to insects, and response…	1	GQ979KA02JMAYD	CATCTCCGAACGAAGGAAAA	ACTCAGCATCAGCAACATCG	101
EIN3	ET	ATEIN3, EIN3, ETHYLENE-INSENSITIVE3	Encodes EIN3 (ethylene-insensitive3), a nuclear transcription factor that initiates downstream transcriptional cascades for ethylene responses. EIN3 interacts with MYC2, MYC3 and MYC4 to inhibit jasmonate-induced expression of wound-responsive genes and herbivory-inducible genes, and plant defense against generalist herbivores.	1	isotig16076	CTGCCACCGGATCATACTCT	GGAATGGGAATGGGAATTTT	109
THI2-like	JA	THI2.1, THI2.1.1, THIONIN 2.1	Encodes a thionin which is a cysteine rich protein having antimicrobial properties. Thi2.1 is expressed in response to a variety of pathogens and induced by ethylene and jasmonic acid. Belongs to the plant thionin (PR-13) family with the following members: At1g66100, At5g36910, At1g72260, At2g15010, At1g12663, At1g12660.	2	TRINITY_DN19297_c0_g1_i2	AATTTGGTGCACAAGGAAGC	TCAGTTGCCTCAAACAGTGC	100
AP2/ERF	JA/ET	AP2/B3 transcription factor family protein	Several members of the AP2/ERF family have been implicated in the regulation of JA- and ET-dependent defenses, which is in agreement with the observationthat JA/ET-regulated genes, in particular, show a primed expression pattern in challenged ISR expressing plants.	1	GSINRSM02JILP6	GGTCAAGTATTTCCCGCGTA	CGGAATTTCCACGTTCTCAT	114
*1: 454-sequencing experiment performed by Perdiguero et al. (2018) and 2: RNA-seq experiment (authors, unpublished results).
