# Supplementary material for: Priming of Plant Defenses against Ophiostoma novo-ulmi by Elm (Ulmus minor Mill.) Fungal Endophytes
Source: J Fungi (Basel). 2021 Aug 25;7(9):687. doi: 10.3390/jof7090687 (PMC8469682; doi:10.3390/jof7090687)
Supplement: Supplementary file 1 [file jof-07-00687-s001.zip › Supp material/Table S3.xlsx]

## Sheet: Hoja1
		Effect	SS	df	MS	F	p
Photosynthesis	Pn	Genotype	25.87	2	12.94	1.605	0.214
		Treatment	24.81	3	8.27	1.026	0.391
		Genotype*Treatment	69.74	6	11.62	1.442	0.223
	gs	Genotype	0.012	2	0.006	1.334	0.275
		Treatment	0.013	3	0.004	0.971	0.416
		Genotype*Treatment	0.025	6	0.004	0.942	0.476
	Ci	Genotype	1028	2	513.9	1.681	0.199
		Treatment	1428	3	476	1.557	0.215
		Genotype*Treatment	1342	6	223.7	0.732	0.627
	E	Genotype	0.939	2	0.47	1.397	0.259
		Treatment	1.155	3	0.385	1.146	0.342
		Genotype*Treatment	2.504	6	0.417	1.242	0.306
Vascular browning		Genotype	8153	2	4077	13.29	0.000*
		Treatment	1275	1	1275	4.16	0.048*
		Genotype * Treatment	493	2	246	0.8	0.454
O. novo-ulmi presence	Local	Genotype	0	2	0	4.671	0.032*
		Treatment	0	1	0	4.349	0.059
		Genotype * Treatment	0	2	0	7.646	0.007*
	Interm.	Genotype	0	2	0	13.29	0.001*
		Treatment	0	1	0	1.77	0.208
		Genotype * Treatment	0	2	0	0.78	0.48
	Distal	Genotype	0	2	0	10.06	0.003*
		Treatment	0	1	0	0.38	0.547
		Genotype * Treatment	0	2	0	0.53	0.604
Endophyte presence	P5	Genotype	0	2	0	10.06	0.001*
		Treatment	0	2	0	2.21	0.138
		Genotype * Treatment	0	4	0	0.92	0.474
	YM11	Genotype	0	2	0	4.088	0.034*
		Treatment	0	2	0	0.67	0.524
		Genotype * Treatment	0	4	0	0.625	0.651
	YCB36	Genotype	0	2	0	2.213	0.138
		Treatment	0	2	0	2.156	0.145
		Genotype * Treatment	0	4	0	3.032	0.045*
